# Supplementary material for: Association of 25-Hydroxyvitamin D with Preterm Birth and Premature Rupture of Membranes: A Mendelian Randomization Study
Source: Nutrients. 2023 Aug 16;15(16):3593. doi: 10.3390/nu15163593 (PMC10459690; doi:10.3390/nu15163593)
Supplement: Supplementary file 1 [file nutrients-15-03593-s001.zip]

Archive with 1 entries (1 files):
- nutrients-2550507-supplementary.pdf
